# Supplementary material for: Differential intracellular management of fatty acids impacts on metabolic stress-stimulated glucose uptake in cardiomyocytes
Source: Sci Rep. 2023 Sep 8;13:14805. doi: 10.1038/s41598-023-42072-7 (PMC10491837; doi:10.1038/s41598-023-42072-7)
Supplement: Supplementary file 1 — Supplementary Information 1. [file 41598_2023_42072_MOESM1_ESM.xlsx]

## Sheet: pmol data
feature

## Sheet: molp data
feature

## Sheet: lipid data
feature

## Sheet: header
shortname

## Sheet: sample amount analyzed
fullname
